# Supplementary material for: Secondary Metabolites from Dendrobium nobile and Their Activities Induce Metabolites Apoptosis in OSC-19 Cells
Source: Molecules. 2023 Apr 13;28(8):3423. doi: 10.3390/molecules28083423 (PMC10145760; doi:10.3390/molecules28083423)
Supplement: Supplementary file 1 [file molecules-28-03423-s001.zip]

Archive with 1 entries (1 files):
- molecules-2313006-supplementary.pdf
